# Supplementary material for: Cellulose-dependent expression and antibacterial characteristics of surfactin from Bacillus subtilis HH2 isolated from the giant panda
Source: PLoS One. 2018 Jan 31;13(1):e0191991. doi: 10.1371/journal.pone.0191991 (PMC5791997; doi:10.1371/journal.pone.0191991)
Supplement: S1 Table — (XLSX) [file pone.0191991.s001.xlsx]

## Sheet: 16S rRNA gene
Strain	16S rRNA gene sequence	Reference	Accession No.	identify
Bacillus subtilis HH2	ACATGCAAGTCGAGCGGACAGATGGGAGCTTGCTCCCTGATGTTAGCGGCGGACGGGTGAGTAACACGTG GGTAACCTGCCTGTAAGACTGGGATAACTCCGGGAAACCGGGGCTAATACCGGATGGTTGTTTGAACCGC ATGGTTCAAACATAAAAGGTGGCTTCGGCTACCACTTACAGATGGACCCGCGGCGCATTAGCTAGTTGGT GAGGTAACGGCTCACCAAGGCAACGATGCGTAGCCGACCTGAGAGGGTGATCGGCCACACTGGGACTGAG ACACGGCCCAGACTCCTACGGGAGGCAGCAGTAGGGAATCTTCCGCAATGGACGAAAGTCTGACGGAGCA ACGCCGCGTGAGTGATGAAGGTTTTCGGATCGTAAAGCTCTGTT…	Bacillus subtilis strain Bs_TC6 16S ribosomal RNA gene, partial sequence	KY575578.1	0.99
Escherichia coli HHEC1	ATGGCTCAGATTGAACGCTGGCGGCAGGCCTAACACATGCAAGTCGAACGGTAACAGGAAGAAGCTTGCT TCTTTGCTGACGAGTGGCGGACGGGTGAGTAATGTCTGGGAAACTGCCTGATGGAGGGGGATAACTACTG GAAACGGTAGCTAATACCGCATAACGTCGCAAGACCAAAGAGGGGGACCTTCGGGCCTCTTGCCATCGGA TGTGCCCGAGATGGGATTAGCTTGTTGGTGGGGTAACGGCTCACCAAGGCGACGATCCCTAGCTGGTCTG AGAGGATGACCAGCCACACTGGAACTGAGACACGGTCCAGACTCCTACGGGAGGCAGCAGTGGGGAATAT TGCACAATGGGCGCAAGCCTGATGCAGCCATGCCGCGTGTATGA…	Escherichia coli strain WAT, complete genome	CP012380.1	0.99
Escherichia coli HHEC2	ATGGCTCAGATTGAACGCTGGCGGCAGGCCTAACACATGCAAGTCGAACGGTAACAGGAAGAAGCTTGCT TCTTTGCTGACGAGTGGCGGACGGGTGAGTAATGTCTGGGAAACTGCCTGATGGAGGGGGATAACTACTG GAAACGGTAGCTAATACCGCATAACGTCGCAAGACCAAAGAGGGGGACCTTCGGGCCTCTTGCCATCGGA TGTGCCCGAGATGGGATTAGCTTGTTGGTGGGGTAACGGCTCACCAAGGCGACGATCCCTAGCTGGTCTG AGAGGATGACCAGCCACACTGGAACTGAGACACGGTCCAGACTCCTACGGGAGGCAGCAGTGGGGAATAT TGCACAATGGGCGCAAGCCTGATGCAGCCATGCCGCGTGTATGA…	Escherichia coli strain WAT, complete genome	CP012380.1	0.99
Staphylococcus aureus HHSA1	TTTTATGGAGAGTTTGATCCTGGCTCAGGATGAACGCTGGCGGCGTGCCTAATACATGCAAGTCGAGCGA ACGGACGAGAGCTAGTTGGCTCTGATGTTAGCGGCGGACGGGTGAGTAACACGTGGATAACCTACCTATA AGACTGGGATAACTTCGGGAAACCGGAGCTAATACCGGATAATATTTTGAACCGCATGGTTCAAAAGTGA AAGACGGTCTTGCTGTCACTTATAGATGGATCCGCGCTGCATTAGCTAGTTGGTAAGGTAACGGCTTACC AAGGCAACGATACGTAGCCGACCTGAGAGGGTGATCGGCCACACTGGAACTGAGACACGGTCCAGACTCC TACGGGAGGCAGCAGTAGGGAATCTTCCGCAATGGGCGAAAGCC…	Staphylococcus aureus strain ATCC 12600 16S ribosomal RNA gene, complete sequence	NR_118997.1	0.99
Staphylococcus aureus HHSA2	TTTTATGGAGAGTTTGATCCTGGCTCAGGATGAACGCTGGCGGCGTGCCTAATACATGCAAGTCGAGCGA ACGGACGAGAGCTAGTTGGCTCTGATGTTAGCGGCGGACGGGTGAGTAACACGTGGATAACCTACCTATA AGACTGGGATAACTTCGGGAAACCGGAGCTAATACCGGATAATATTTTGAACCGCATGGTTCAAAAGTGA AAGACGGTCTTGCTGTCACTTATAGATGGATCCGCGCTGCATTAGCTAGTTGGTAAGGTAACGGCTTACC AAGGCAACGATACGTAGCCGACCTGAGAGGGTGATCGGCCACACTGGAACTGAGACACGGTCCAGACTCC TACGGGAGGCAGCAGTAGGGAATCTTCCGCAATGGGCGAAAGCC…	Staphylococcus aureus strain SJTUF_J27, complete genome	CP019117.1	0.99
Salmonella enterica HHSE1	AAGCCTGATGCAGCCATGCCGCGTGTATGAAGAAGGCCTTCGGGTTGTAAAGTACTTTCAGCGGGGAGGA AGGTGTTGTGGTTAATAACCGCAGCAATTGACGTTACCCGCAGAAGAAGCACCGGCTAACTCCGTGCCAG CAGCCGCGGTAATACGGAGGGTGCAAGCGTAATCGGAATTACTGGGCGTAAAGCGCACGCAGGCGGTCTG TCAAGTCGGATGTGAAATCCCCGGGCTCAACCTGGGAACTGCATTCGAAACTGGCAGGCTTGAGTCTTGT AGAGGGGGGTAGAATTCCAGGTGTAGCGGTGAAATGCGTAGAGATCTGGAGGAATACCGGTGGCGAAGGC GGCCCCCTGGACAAAGACTGACGCTCAGGTGCGAAAGCGTGGGG…	Salmonella enterica strain SA20031783, complete genome	CP022491.1	0.99
Salmonella enterica HHSE2	ATTGAACGCTGGCGGCAGGCCTAACACATGCAAGTCGAACGGTAACAGGAAGCAGCTTGCTGCTTCGCTG ACGAGTGGCGGACGGGTGAGTAATGTCTGGGAAACTGCCTGATGGAGGGGGATAACTACTGGAAACGGTG GCTAATACCGCATAACGTCGCAAGACCAAAGAGGGGGACCTTCGGGCCTCTTGCCATCAGATGTGCCCAG ATGGGATTAGCTTGTTGTGAGGTAACGGCTCACCACGGGCGACGATCCCTAGCTGGTCTGAGAGGATGAC CAGCCACACTGGAACTGAGACACGGTCCAGACTCCTACGGGAGGCAGCAGTGGGGAATATTGCACAATGG GCGCAAGCCTGATGCAGCCATGCCGCGTGTATGAAGAAGGCCTT…	Salmonella enterica strain SA20035215, complete genome	CP022494.1	0.99

## Sheet: gyrA gene
Strain	gyrA gene sequencing	Reference	Accession No.	identify
Bacillus subtilis HH2	AGCGTTATCGTGTCCCGCGCTCTTCCGGATGTTCGAGACGGTTTAAAACCAGTTCATAGACGGATTTTGT ATGCAATGAATGATTTAGGCATGACAAGTGACAAGCCTTATAAAAAATCCGCGCGTATCGTTGGAGAAGT TATCGGGAAATACCACCCGCACGGTGATTCAGCGGTATATGAATCCATGGTCAGAATGGCTCAGGATTTC AACTACCGTTATATGCTCGTTGACGGTCACGGAAACTTCGGTTCTGTTGACGGAGACTCAGCGGCGGCCA TGCGTTATACAGAAGCAAGAATGTCTAAAATCTCAATGGAGATTCTTCGTGACATCACAAAAGACACAAT CGATTACCAGGATAACTATGACGGGTCAGAAAGAGAACCTGTCG…	Bacillus subtilis strain NRRL BD-567 gyrase subunit alpha (gyrA) gene, partial cds	EU138630.1	1

## Sheet: sfp gene
Strain	sfp gene sequencing	Reference	Accession No.	identify
Bacillus subtilis HH2	ATGAAGATTTACGGAATTTATATGGACCGCCCGCTTTCACAGGAAGAAAATGAACGGTTCATGTCTTTCA TATCACCTGAAAAACGGGAGAAATGCCGGAGATTTTATCATAAAGAAGATGCTCACCGCACCCTGCTGGG AGATGTGCTCGTTCGCTCAGTCATAAGCAGGCAGTATCAGTTGGACAAATCCGATATCCGCTTTAGCACG CAGGAATACGGGAAGCCGTGCATCCCTGATCTTCCCGACGCTCATTTCAACATTTCTCACTCCGGCCGCT GGGTCATTTGCGCGTTTGATTCACAGCCGATCGGCATAGATATCGAAAAAACGAAACCGATCAGCCTTGA GATCGCCAAGCGCTTCTTTTCAAAAACAGAGTACAGCGACCTTT…	B.subtilis sfp gene	X63158.1	0.99
